# Supplementary material for: Survey data of rearing practices applied throughout the life of beef heifers from 45 mountain farms in France and main parameters of the related carcasses
Source: Data Brief. 2022 Jan 20;41:107850. doi: 10.1016/j.dib.2022.107850 (PMC8802835; doi:10.1016/j.dib.2022.107850)
Supplement: Supplementary file 4 [file mmc4.xlsx]

## Sheet: Definition of variables
45 Farms
Variable	Description	Unit or modalities (MD: missing data)
Farm ID	Farm number	whole number from 01 to 45
Elevation	Elevation of the farmstead	m
Natural area	Name of the natural area where the farm is located	Aubrac / Grands Causses / Lévézou / Margeride / Viadène
Work force	Work force in the farm	HWU (human work unit)
UAA	Utilised agricultural area	ha
Grass area	Grass area	ha
Forage maize area	Fodder maize area	ha
Cereal area	Cereal area (corn, rye, barley, triticale, oats)	ha
Purchase forage	Periodicity of forage pourchases	Never / Every year / Every 2 years / If hazards
Calving	Average number of calving per year on the farm	whole number
Other suckler productions	Other suckler bovine productions in the farm	Y: Yes / N: No
Other animal productions	Other animal productions in the farm	Y: Yes / N: No
61 Groups of heifers
Variable	Description	Unit or modalities (MD: missing data; NApp: not applicable)
Group ID	Group number	whole number with 3 figures : farm number from 01 to 45 + group number in the farm from 1 to 3
Farm ID	Farm number	whole number from 01 to 45
Number	Number of heifers in the group	whole number
Dehorning	Heifers submitted to dehorning	Y: Yes / N: No
Birth date	Average date of birth of the heifers	dd/mm/yyyy
Slaughter date	Average date of slaughter of the heifers	dd/mm/yyyy
Lifetime	Average lifetime of the heifers	day
L-Time in stall	Time spent in the stall by heifers during their entire life	day
L-Pasture time	Time spent on pasture by heifers during their entire life	day
S-…	Suckling period (from birth to weaning)
S-Start date	Average start date of the suckling period	dd/mm/yyyy
S- End date	Average end date of the suckling period	dd/mm/yyyy
S-Duration	Average duration of the suckling period	day
S-Pasture start date	Average start date of pasture during the suckling period	dd/mm/yyyy
S-Pasture end date	Average end date of pasture during the suckling period	dd/mm/yyyy
S-Pasture duration	Average duration of pasture during the suckling period	day
S-Suckling method	Suckling method used	Accompanied (the farmer led the calf to her mother twice a day for suckling) / Free (the calf stayed always with her mother and suckled ad libitum) / Both (the both methods were used)
S-Vaccination	Vaccination of the heifers during the suckling period	Y: Yes / N: No
S-Antiparatic int	Internal antiparasitic treatment for the heifers during the suckling period	Y: Yes / N: No
S-Antiparatic ext	External antiparasitic treatment for the heifers during the suckling period	Y: Yes / N: No
S-Min Vit st	Minerals or vitamins distribution in the stall during the suckling period	Y: Yes / N: No
S-Min Vit pa	Minerals or vitamins distribution on pasture during the suckling period	Y: Yes / N: No
S-Hay st	Hay distribution in stall during the suckling period	Y: Yes / N: No
S-Maize silage st	Maize silage distribution in stall during the suckling period	Y: Yes / N: No
S-Wrapped grass st	Wrapped grass distribution in stall during the suckling period	Y: Yes / N: No
S-Grass silage st	Grass silage distribution in stall during the suckling period	Y: Yes / N: No
S-Straw st	Straw distribution in stall during the suckling period	Y: Yes / N: No
S-Hay pa	Hay distribution on pasture during the suckling period	Y: Yes / N: No
S-Maize silage pa	Maize silage distribution on pasture during the suckling period	Y: Yes / N: No
S-Wrapped grass pa	Wrapped grass distribution on pasture during the suckling period	Y: Yes / N: No
S-Grass silage pa	Grass silage distribution on pasture during the suckling period	Y: Yes / N: No
S-Straw pa	Straw distribution on pasture during the suckling period	Y: Yes / N: No
S-Cereal st	Straw cereals distribution in stall during the suckling period	Y: Yes / N: No
S-Meals st	Meals distribution in stall during the suckling period	Y: Yes / N: No
S-Byprod st	By-products distribution in stall during the suckling period	Y: Yes / N: No
S-CompF st	Compound feeds distribution in stall during the suckling period	Y: Yes / N: No
S-Mash st	Mash distribution in stall during the suckling period	Y: Yes / N: No
S-Cereal pa	Straw cereals distribution on pasture during the suckling period	Y: Yes / N: No
S-Meals pa	Meals distribution on pasture during the suckling period	Y: Yes / N: No
S-Byprod pa	By-products distribution on pasture during the suckling period	Y: Yes / N: No
S-CompF pa	Compound feeds distribution on pasture during the suckling period	Y: Yes / N: No
S-Mash pa	Mash distribution on pasture during the suckling period	Y: Yes / N: No
G-…	Growth period (from weaning to begin of fattening)
G-Start date	Average start date of the growth period	dd/mm/yyyy
G- End date	Average end date of the growth period	dd/mm/yyyy
G-Duration	Average duration of the growth period	day
G-Pasture start date	Average start date of pasture during the growth period	dd/mm/yyyy
G-Pasture end date	Average end date of pasture during the growth period	dd/mm/yyyy
G-Pasture duration	Average duration of pasture during the growth period	day
G-Vaccination	Vaccination of the heifers during the growth period	Y: Yes / N: No
G-Antiparatic int	Internal antiparasitic treatment for the heifers during the growth period	Y: Yes / N: No
G-Antiparatic ext	External antiparasitic treatment for the heifers during the growth period	Y: Yes / N: No
G-Min Vit st	Minerals or vitamins distribution in the stall during the growth period	Y: Yes / N: No
G-Min Vit pa	Minerals or vitamins distribution on pasture during the growth period	Y: Yes / N: No
G-Hay st	Hay distribution in stall during the growth period	AL: ad libitum / R: rationned / N: no
G-Maize silage st	Maize silage distribution in stall during the growth period	AL: ad libitum / R: rationned / N: no
G-Wrapped grass st	Wrapped grass distribution in stall during the growth period	AL: ad libitum / R: rationned / N: no
G-Grass silage st	Grass silage distribution in stall during the growth period	AL: ad libitum / R: rationned / N: no
G-Straw st	Straw distribution in stall during the growth period	AL: ad libitum / R: rationned / N: no
G-Hay pa	Hay distribution on pasture during the growth period	AL: ad libitum / R: rationned / N: no
G-Maize silage pa	Maize silage distribution on pasture during the growth period	AL: ad libitum / R: rationned / N: no
G-Wrapped grass pa	Wrapped grass distribution on pasture during the growth period	AL: ad libitum / R: rationned / N: no
G-Grass silage pa	Grass silage distribution on pasture during the growth period	AL: ad libitum / R: rationned / N: no
G-Straw pa	Straw distribution on pasture during the growth period	AL: ad libitum / R: rationned / N: no
G-Cereal st	Straw cereals distribution in stall during the growth period	raw kg / heifer
G-Meals st	Meals distribution in stall during the growth period	raw kg / heifer
G-Byprod st	By-products distribution in stall during the growth period	raw kg / heifer
G-CompF st	Compound feeds distribution in stall during the growth period	raw kg / heifer
G-Mash st	Mash distribution in stall during the growth period	raw kg / heifer
G-Concentrate st	Amount of concentrate distributed in stall during the growth period	raw kg / heifer
G-Cereal pa	Straw cereals distribution on pasture during the growth period	raw kg / heifer
G-Meals pa	Meals distribution on pasture during the growth period	raw kg / heifer
G-Byprod pa	By-products distribution on pasture during the growth period	raw kg / heifer
G-CompF pa	Compound feeds distribution on pasture during the growth period	raw kg / heifer
G-Mash pa	Mash distribution on pasture during the growth period	raw kg / heifer
G-Concentrate pa	Amount of concentrate distributed on pasture during the growth period	raw kg / heifer
F-…	Fattening period (from begin of fattening to slaughter)
F-Start date	Average start date of the fattening period	dd/mm/yyyy
F- End date	Average end date of the fattening period	dd/mm/yyyy
F-Duration	Average duration of the fattening period	day
F-Pasture start date	Average start date of pasture during the fattening period	dd/mm/yyyy
F-Pasture end date	Average end date of pasture during the fattening period	dd/mm/yyyy
F-Pasture duration	Average duration of pasture during the fattening period	day
F-Vaccination	Vaccination of the heifers during the fattening period	Y: Yes / N: No
F-Antiparatic int	Internal antiparasitic treatment for the heifers during the fattening period	Y: Yes / N: No
F-Antiparatic ext	External antiparasitic treatment for the heifers during the fattening period	Y: Yes / N: No
F-Min Vit st	Minerals or vitamins distribution in the stall during the fattening period	Y: Yes / N: No
F-Min Vit pa	Minerals or vitamins distribution on pasture during the fattening period	Y: Yes / N: No
F-Hay st	Hay distribution in stall during the fattening period	AL: ad libitum / R: rationned / N: no
F-Maize silage st	Maize silage distribution in stall during the fattening period	AL: ad libitum / R: rationned / N: no
F-Wrapped grass st	Wrapped grass distribution in stall during the fattening period	AL: ad libitum / R: rationned / N: no
F-Grass silage st	Grass silage distribution in stall during the fattening period	AL: ad libitum / R: rationned / N: no
F-Straw st	Straw distribution in stall during the fattening period	AL: ad libitum / R: rationned / N: no
F-Hay pa	Hay distribution on pasture during the fattening period	AL: ad libitum / R: rationned / N: no
F-Maize silage pa	Maize silage distribution on pasture during the fattening period	AL: ad libitum / R: rationned / N: no
F-Wrapped grass pa	Wrapped grass distribution on pasture during the fattening period	AL: ad libitum / R: rationned / N: no
F-Grass silage pa	Grass silage distribution on pasture during the fattening period	AL: ad libitum / R: rationned / N: no
F-Straw pa	Straw distribution on pasture during the fattening period	AL: ad libitum / R: rationned / N: no
F-Cereal st	Straw cereals distribution in stall during the fattening period	raw kg / heifer
F-Meals st	Meals distribution in stall during the fattening period	raw kg / heifer
F-Byprod st	By-products distribution in stall during the fattening period	raw kg / heifer
F-CompF st	Compound feeds distribution in stall during the fattening period	raw kg / heifer
F-Mash st	Mash distribution in stall during the fattening period	raw kg / heifer
F-Concentrate st	Amount of concentrate distributed in stall during the fattening period	raw kg / heifer
F-Cereal pa	Straw cereals distribution on pasture during the fattening period	raw kg / heifer
F-Meals pa	Meals distribution on pasture during the fattening period	raw kg / heifer
F-Byprod pa	By-products distribution on pasture during the fattening period	raw kg / heifer
F-CompF pa	Compound feeds distribution on pasture during the fattening period	raw kg / heifer
F-Mash pa	Mash distribution on pasture during the fattening period	raw kg / heifer
F-Concentrate pa	Amount of concentrate distributed on pasture during the fattening period	raw kg / heifer
636 carcasses of heifers
Variable	Description	Unit or modalities
Heifer ID	Carcass number	whole number from 001 to 636
Group ID	Group number	whole number with 3 figures : farm number from 01 to 45 + group number in the farm from 1 to 3
Farm ID	Farm number	whole number from 01 to 45
Birth date	Birth date of the heifer	dd/mm/yyyy
Slaughter date	Slaughter date of the heifer	dd/mm/yyyy
Slaughter age	Slaughter age of the heifer	month
Carcass weight	Hot carcass weight of the heifer (weighed about 1 h after slaughter)	kg
Fat score	Fat score of the heifer according to EUROP classification system	score / 5: from 1 (lean carcass) to 5 (very fat carcass)
Conformation class	Conformation class of the heifer according to EUROP classification system (5 classes E/U/R/O/P) subdivided into 3 classes (+, =, -))	15 classes from E+ (extremely well-muscled) / U / R / O / to P- (very poorly muscled)
Conformation score	Conformation score of the heifer (numerical conversion of the 15 EUROP grid conformation classes)	score / 15: from 1 (very poorly muscled) to 15 (extremely well-muscled)

## Sheet: Data 45 Farms
Farm ID	Elevation	Natural area	Work force	UAA	Grass area	Forage maize area	Cereal area	Purchase forage	Calving	Other suckler productions	Other animal productions
01	1080	Aubrac	2	180	180	0	0	every 2 years	130	Yes	No
02	650	Grands Causses	2	117	105	0	12	never	61	Yes	Yes
03	620	Grands Causses	2	151	137	0	14	never	110	Yes	No
04	883	Viadène	3	240	220	5	15	never	185	Yes	No
05	800	Viadène	1	69	65	0	4	never	40	Yes	No
06	900	Aubrac	2	237	237	0	0	if hazards	150	Yes	No
07	630	Viadène	2	137	135	0	2	never	83	Yes	No
08	840	Aubrac and Viadène	2	147	142	2.5	2.5	never	100	Yes	No
09	646	Grands Causses	2	130	120	3	7	if hazards	80	Yes	No
10	1120	Aubrac	1	95	95	0	0	if hazards	40	Yes	Yes
11	650	Viadène	1	100	88	4	8	never	60	Yes	Yes
12	700	Viadène	2	94	87	3	4	if hazards	55	Yes	No
13	970	Aubrac	3	210	210	0	0	every year	144	Yes	No
14	1050	Aubrac	1	120	120	0	0	never	85	Yes	No
15	830	Aubrac	3	74	66	4	4	every year	55	Yes	No
16	900	Aubrac	1.5	63	57.5	0	5.5	if hazards	44	Yes	No
17	950	Aubrac	2	105	105	0	0	never	75	Yes	No
18	850	Aubrac and Viadène	2	100	92	4	4	if hazards	80	Yes	No
19	860	Viadène	2	175	156	8	11	never	135	Yes	No
20	650	Viadène	1.5	75	70	0	5	never	55	Yes	No
21	820	Aubrac	1	82	78	2	2	never	60	Yes	No
22	850	Aubrac	2	140	137	3	0	never	95	Yes	No
23	830	Viadène	2.5	220	209	5.5	5.5	every year	150	Yes	No
24	830	Viadène	2.5	120	116.5	0	3.5	if hazards	91	Yes	No
25	850	Lévézou	1.5	149	129	0	20	if hazards	70	Yes	No
26	770	Viadène	1	104	91	4	9	if hazards	70	Yes	No
27	870	Viadène	2	108	86	4	18	never	85	Yes	No
28	1000	Aubrac	1	190	178	0	12	if hazards	115	Yes	No
29	1000	Margeride	2	130	127	0	3	every year	90	Yes	No
30	1000	Margeride	2	192	182	0	10	never	70	Yes	Yes
31	1250	Margeride	1	200	192	0	8	if hazards	60	Yes	Yes
32	1080	Grands Causses	1	125	120	0	5	never	72	Yes	No
33	1200	Aubrac	2	160	160	0	0	if hazards	160	Yes	No
34	900	Margeride	2	160	144	0	16	if hazards	50	Yes	No
35	1230	Margeride	2	312	277	0	35	if hazards	68	Yes	Yes
36	1180	Aubrac	3	148	148	0	0	every year	90	Yes	No
37	1250	Aubrac	2	144	139	0	5	if hazards	85	Yes	No
38	1200	Aubrac	3	200	200	0	0	if hazards	120	Yes	No
39	1020	Margeride	1	124	109	0	15	if hazards	55	Yes	Yes
40	1150	Aubrac and Margeride	2.5	204	199	0	5	if hazards	MD	Yes	No
41	950	Aubrac	4	230	212	0	18	never	70	Yes	Yes
42	940	Aubrac	4	165	155	0	10	if hazards	94	Yes	No
43	1100	Margeride	3	210	200	0	10	if hazards	80	Yes	Yes
44	900	Aubrac	3	175	165	0	10	never	85	Yes	Yes
45	1250	Aubrac	3	200	200	0	0	never	85	Yes	No

## Sheet: Data 61 Groups
Group ID	Farm ID	Number	Dehorning	Birth date	Slaughter date	Lifetime	L-Time in stall	L-Pasture time	S-Start date	S- End date	S-Duration	S-Pasture start date	S-Pasture end date	S-Pasture duration	S-Suckling method	S-Vaccination	S-Antiparatic int	S-Antiparatic ext	S-Min Vit st	S-Min Vit pa	S-Hay st	S-Maize silage st	S-Wrapped grass st	S-Grass silage st	S-Straw st	S-Hay pa	S-Maize silage pa	S-Wrapped grass pa	S-Grass silage pa	S-Straw pa	S-Cereal st	S-Meals st	S-Byprod st	S-CompF st	S-Mash st	S-Cereal pa	S-Meals pa	S-Byprod pa	S-CompF pa	S-Mash pa	G-Start date	G- End date	G-Duration	G-Pasture start date	G-Pasture end date	G-Pasture duration	G-Vaccination	G-Antiparatic int	G-Antiparatic ext
011	01	2	Y	2011-04-21 12:00:00	2014-01-24 12:00:00	1009	MD	MD	2011-04-21	MD	MD	MD	MD	MD	F	Y	Y	Y	N	N	AL	N	N	N	N	N	N	N	N	N	N	N	N	N	N	N	N	N	N	N	MD	MD	MD	MD	MD	MD	N	Y	Y
012	01	21	Y	2012-03-02 19:25:42	2014-08-12 14:51:25	892.81	425.81	467	2012-03-02	2012-11-07	250	2012-05-01	2012-10-15	167	F	Y	Y	Y	N	N	AL	N	N	N	N	N	N	N	N	N	N	N	N	N	N	N	N	N	N	N	2012-11-08	2013-11-14	372	2013-05-01	2013-11-14	197	N	Y	Y
021	02	14	N	2012-01-19 10:17:08	2014-04-10 03:25:42	811.714	327.714	484	2012-01-19	2012-11-30	316	2012-05-01	2012-11-30	213	F	N	Y	N	Y	Y	AL	N	N	N	N	N	N	N	N	N	Y	N	N	Y	N	Y	N	N	Y	N	2012-12-01	2013-11-30	365	2013-05-01	2013-11-30	213	Y	Y	N
031	03	18	N	2011-12-27 10:40:00	2014-04-23 16:00:00	848.222	442.222	406	2011-12-27	2012-10-15	293	2012-04-01	2012-10-15	197	F	Y	Y	Y	Y	Y	N	N	N	N	N	N	N	N	N	N	Y	Y	Y	N	N	Y	Y	Y	N	N	2012-10-16	2013-10-31	381	2013-04-05	2013-10-31	209	N	Y	Y
041	04	4	N	2011-03-23	2014-02-12 18:00:00	1057.75	447.75	610	2011-03-23	2011-09-30	191	2011-03-30	2011-09-30	184	A	Y	Y	Y	Y	Y	AL	N	N	N	N	N	N	N	N	N	N	N	N	N	N	Y	N	N	Y	N	2011-10-01	2013-03-31	548	2012-04-01	2012-10-31	213	N	Y	Y
042	04	14	N	2012-02-19 03:25:42	2014-11-21	1005.86	396.857	609	2012-02-19	2012-08-31	194	2012-03-01	2012-08-31	183	A	Y	Y	Y	Y	Y	AL	N	N	N	N	N	N	N	N	N	N	N	N	N	N	Y	N	N	Y	N	2012-09-01	2014-03-31	577	2013-04-01	2013-10-31	213	N	Y	Y
051	05	6	Y	2012-03-01	2014-11-18	992	MD	MD	2012-03-01	2012-09-30	213	MD	MD	MD	MD	MD	MD	MD	MD	MD	MD	MD	MD	MD	MD	MD	MD	MD	MD	MD	MD	MD	MD	MD	MD	MD	MD	MD	MD	MD	2012-10-01	2014-05-31	608	2013-04-01	2013-12-31	360	N	Y	N
061	06	9	Y	2012-01-13 10:40:00	2014-12-03 18:40:00	1055.33	474.333	581	2012-01-13	2012-11-30	322	2012-05-01	2012-11-30	213	B	Y	Y	N	N	N	AL	N	N	N	N	N	N	N	N	N	N	N	N	N	N	N	N	N	N	N	2012-12-01	2014-07-31	608	2013-05-01	2013-11-30	308	N	Y	N
071	07	4	N	2012-02-13	2014-04-06 12:00:00	783.5	418.5	365	2012-02-13	2012-09-30	230	2012-05-01	2012-09-30	152	B	Y	Y	Y	Y	Y	R	N	N	N	N	N	N	N	N	N	N	N	N	Y	N	N	N	N	Y	N	2012-10-01	2013-10-31	396	2013-05-01	2013-10-31	213	Y	Y	Y
072	07	8	N	2012-01-10 18:00:00	2014-04-24 18:00:00	835	470	365	2012-01-10 18:00:00	2012-09-30	263.25	2012-05-01	2012-09-30	152	B	Y	Y	Y	Y	Y	R	N	N	N	N	N	N	N	N	N	N	N	N	Y	N	N	N	N	N	N	2012-10-01	2013-10-31	396	2013-05-01	2013-10-31	213	Y	Y	Y
081	08	11	N	2012-03-14 17:27:16	2014-07-11 21:49:05	849.182	453.182	396	2012-03-14	2012-10-31	231	2012-05-01	2012-10-31	183	B	Y	N	N	Y	Y	AL	N	N	N	N	N	N	N	N	N	N	N	N	Y	N	N	N	N	N	N	2012-11-01	2013-11-25	390	2013-04-01	2013-10-31	213	N	N	Y
091	09	14	Y	2012-02-06 22:17:08	2014-07-13 20:34:17	887.929	497.929	390	2012-02-06	2012-10-09	246	2012-04-15	2012-10-09	177	F	Y	N	Y	N	Y	R	N	N	N	N	N	N	N	N	N	N	N	N	Y	N	N	N	N	N	N	2012-10-10	2014-03-31	538	2013-04-15	2013-11-14	213	N	Y	Y
101	10	19	N	2012-04-21 03:47:22	2014-10-27 16:25:15	919.526	405.526	514	2012-04-21	2012-10-31	193	2012-05-01	2012-10-31	183	F	Y	Y	N	Y	Y	R	N	N	N	N	N	N	N	N	N	N	N	N	N	N	N	N	N	N	N	2012-11-01	2014-05-31	577	2013-05-01	2013-10-31	183	Y	Y	N
111	11	12	Y	2012-02-20	2014-09-14 06:00:00	937.25	572.25	365	2012-02-20	2012-10-31	254	2012-04-01	2012-10-31	213	A	Y	Y	Y	N	N	AL	N	N	N	N	N	N	N	N	N	N	N	N	N	N	N	N	N	N	N	2012-11-01	2014-03-31	516	2013-05-01	2013-09-30	152	Y	Y	Y
121	12	7	N	2012-02-10 13:42:51	2014-09-25	957.429	503.429	454	2012-02-10	2012-11-20	284	2012-04-10	2012-11-20	224	F	Y	Y	Y	N	N	R	N	N	N	N	N	N	N	N	N	N	N	N	N	N	N	N	N	Y	N	2012-11-21	2014-02-28	465	2013-03-15	2013-10-31	230	N	N	N
131	13	5	N	2011-02-27	2014-02-08	1077	472	605	2011-02-27	2011-10-31	266	2011-05-01	2011-10-31	183	F	Y	Y	Y	N	N	AL	N	N	N	N	N	N	N	N	N	N	N	N	N	N	N	N	N	N	N	2011-11-01	2013-10-31	700	2012-05-01	2012-11-30	393	Y	Y	Y
132	13	16	N	2012-02-08	2014-12-05	1031	426	605	2012-02-08	2012-10-31	224	2012-05-01	2012-10-31	183	F	Y	Y	Y	N	N	AL	N	N	N	N	N	N	N	N	N	N	N	N	N	N	N	N	N	N	N	2012-11-01	2014-10-01	649	2013-05-01	2013-11-30	393	Y	Y	Y
141	14	2	N	2011-02-08 12:00:00	2014-02-18	1105.5	557.5	548	2011-02-08	2011-09-20	224	2011-05-01	2011-09-20	142	A	Y	N	Y	Y	N	AL	N	N	N	N	N	N	N	N	N	N	N	N	Y	N	N	N	N	N	N	2011-09-21	2013-06-30	649	2012-05-01	2012-10-31	284	Y	Y	N
142	14	10	N	2012-01-31	2014-11-03 12:00:00	1007.5	419.5	588	2012-01-31	2012-09-20	233	2012-05-01	2012-10-31	183	A	Y	N	Y	Y	N	AL	N	N	N	N	N	N	N	N	N	N	N	N	Y	N	N	N	N	N	N	2012-09-21	2014-06-30	648	2013-05-01	2013-10-31	283	Y	Y	N
151	15	9	Y	2012-04-02 05:20:00	2014-05-30 18:40:00	788.556	347.556	441	2012-04-02	2012-11-15	227	2012-05-01	2012-11-15	198	A	Y	Y	Y	N	Y	R	N	N	N	N	N	N	N	N	N	N	N	N	N	N	N	N	N	N	N	2012-11-16	2013-11-30	380	2013-04-01	2013-11-30	243	Y	Y	Y
161	16	10	Y	2012-02-20 09:36:00	2014-06-01 04:48:00	831.8	465.8	366	2012-02-20	2012-10-31	254	2012-05-01	2012-10-31	183	A	Y	Y	Y	N	N	AL	N	N	N	N	N	N	N	N	N	N	N	N	Y	N	N	N	N	N	N	2012-11-01	2013-10-31	365	2013-05-01	2013-10-31	183	Y	Y	Y
171	17	9	N	2012-03-16	2014-07-16 13:20:00	852.556	516.556	336	2012-03-16	2012-10-15	213	2012-05-01	2012-10-15	167	A	Y	Y	Y	N	N	R	N	N	N	N	N	N	N	N	N	N	N	N	N	N	N	N	N	N	N	2012-10-16	2013-10-31	381	2013-05-15	2013-10-31	169	Y	Y	Y
172	17	4	Y	2011-03-21 06:00:00	2014-04-06 18:00:00	1112.5	616.5	496	2011-03-21	2011-10-20	213	2011-05-01	2011-10-20	172	A	Y	Y	N	N	N	R	N	N	N	N	N	N	N	N	N	N	N	N	N	N	N	N	N	N	N	2011-10-21	2013-08-31	681	2012-05-15	2012-10-31	264	Y	Y	Y
181	18	2	Y	2011-02-14	2014-02-18	1100	646	454	2011-02-14	2011-09-30	228	2011-05-01	2011-09-30	152	B	Y	Y	N	Y	N	AL	N	N	N	N	N	N	N	N	N	N	N	N	N	N	N	N	N	N	N	2011-10-01	2013-07-31	670	2012-05-01	2012-09-30	242	N	Y	N
182	18	16	Y	2012-02-25	2014-05-24 01:30:00	819.062	516.062	303	2012-02-25	2012-09-30	218	2012-05-01	2012-09-30	152	B	Y	Y	N	Y	N	AL	N	N	N	N	N	N	N	N	N	N	N	N	N	N	N	N	N	N	N	2012-10-01	2013-07-31	304	2013-05-01	2013-07-31	91	N	Y	N
191	19	21	Y	2012-01-24	2014-05-30	857	475	382	2012-01-24	2012-10-31	281	2012-04-15	2012-10-31	199	F	N	Y	N	N	N	R	N	N	N	N	N	N	N	N	N	N	N	N	N	N	N	N	N	N	N	2012-11-01	2013-10-15	349	2013-04-15	2013-10-15	183	N	Y	N
192	19	30	MD	2012-02-20	2014-06-19	850	MD	MD	MD	MD	MD	MD	MD	MD	MD	MD	MD	MD	MD	MD	MD	MD	MD	MD	MD	MD	MD	MD	MD	MD	MD	MD	MD	MD	MD	MD	MD	MD	MD	MD	2012-11-01	2013-10-15	348	2013-04-15	2013-10-15	183	N	Y	N
201	20	10	N	2012-03-04	2014-08-08	887	301	586	2012-03-04	2012-11-30	271	2012-04-25	2012-11-30	219	A	Y	Y	Y	Y	Y	AL	N	N	N	N	N	N	N	N	N	N	N	N	Y	N	N	N	N	N	N	2012-12-01	2013-11-25	360	2013-04-01	2013-11-25	238	Y	Y	Y
211	21	8	Y	2012-03-16 21:00:00	2014-07-04	839.125	350.125	489	2012-03-16	2012-09-30	198	2012-05-01	2012-09-30	152	A	Y	Y	Y	Y	N	N	N	N	N	N	N	N	N	N	N	N	N	N	Y	N	N	N	N	N	N	2012-10-01	2013-11-30	426	2013-05-01	2013-11-30	273	Y	Y	N
212	21	1	Y	2011-05-29	2014-02-11	989	408	581	2011-05-29	2011-10-31	155	2011-05-29	2011-10-31	155	A	Y	Y	Y	NApp	N	NApp	NApp	NApp	NApp	NApp	N	N	N	N	N	NApp	NApp	NApp	NApp	NApp	N	N	N	N	N	2011-11-01	2012-11-30	396	2012-05-01	2012-11-30	213	N	Y	Y
221	22	20	N	2011-04-03 21:36:00	2014-06-02 01:12:00	1155.15	625.15	530	2011-04-03	2011-10-31	211	2011-06-01	2011-10-31	152	A	N	N	N	N	N	R	N	N	N	N	N	N	N	N	N	N	N	N	N	N	N	N	N	N	N	2011-11-01	2013-10-31	731	2012-04-15	2012-10-15	378	N	Y	Y
231	23	2	Y	2011-03-17 12:00:00	2014-01-10 12:00:00	1030	421	609	2011-03-17	2011-10-09	206	2011-04-15	2011-10-09	177	B	Y	N	N	Y	Y	R	N	N	N	N	N	N	N	N	N	N	N	N	Y	N	N	N	N	N	N	2011-10-10	2013-08-31	692	2012-04-25	2012-11-15	358	Y	Y	Y
232	23	5	Y	2012-01-13 14:24:00	2014-05-10 04:48:00	847.6	450.6	397	2012-01-13	2012-10-05	266	2012-04-20	2012-10-05	168	B	Y	N	N	Y	Y	R	N	N	N	N	N	N	N	N	N	N	N	N	Y	N	N	N	N	N	N	2012-10-06	2013-11-05	396	2013-04-25	2013-11-05	229	Y	N	N
233	23	3	Y	2012-02-28 08:00:00	2014-11-19	994.667	431.667	563	2012-02-28	2012-10-05	220	2012-04-20	2012-10-05	168	B	Y	N	N	Y	Y	R	N	N	N	N	N	N	N	N	N	N	N	N	Y	N	N	N	N	N	N	2012-10-06	2014-04-30	572	2014-05-01	2014-11-14	197	Y	N	N
241	24	10	N	2012-02-07 07:12:00	2014-04-18 02:24:00	800.8	428.8	372	2012-02-07	2012-10-15	251	2012-04-20	2012-10-15	178	A	Y	Y	Y	N	N	R	N	N	N	N	N	N	N	N	N	N	N	N	N	N	N	N	N	N	N	2012-10-16	2013-10-31	381	2013-04-20	2013-10-31	194	Y	Y	Y
251	25	15	Y	2011-12-24 06:24:00	2014-09-19	999.733	650.733	349	2011-12-24	2012-09-30	281	2012-05-01	2012-09-30	152	F	N	N	N	N	Y	R	N	N	N	N	N	N	N	N	N	N	N	N	Y	N	N	N	N	N	N	2012-10-01	2014-04-30	577	2013-05-01	2013-11-14	197	N	Y	Y
261	26	17	N	2012-02-29 18:21:10	2014-05-30 19:45:52	821.059	412.059	409	2012-02-29	2012-10-31	245	2012-04-01	2012-10-31	213	F	Y	Y	Y	Y	Y	R	N	N	N	N	N	N	N	N	N	N	N	N	Y	N	N	N	N	N	N	2012-11-01	2013-10-14	348	2013-05-01	2013-10-14	196	Y	Y	Y
271	27	17	Y	2012-02-18 19:45:52	2014-05-03 15:31:45	804.824	469.824	335	2012-02-18	2012-10-31	256	2012-05-01	2012-10-31	183	B	Y	Y	Y	Y	Y	R	N	N	N	N	N	N	N	N	N	N	N	N	Y	N	N	N	N	N	N	2012-11-01	2013-10-31	365	2013-06-01	2013-10-31	152	Y	Y	Y
281	28	15	N	2011-11-09 08:00:00	2014-03-27 04:48:00	868.867	490.867	378	2011-11-09	2012-09-14	310	2012-05-01	2012-09-14	136	F	Y	Y	Y	N	N	R	N	N	N	N	N	N	N	N	N	N	N	N	Y	N	N	N	N	N	N	2012-09-15	2013-10-14	395	2013-04-15	2013-10-14	242	N	Y	N
291	29	12	Y	2011-12-29 12:00:00	2014-10-05 04:00:00	1010.67	644.667	366	2011-12-29	2012-09-10	256	2012-05-15	2012-09-10	118	A	Y	Y	Y	Y	Y	R	N	N	N	N	N	N	N	N	N	N	N	N	N	Y	N	N	N	N	N	2012-09-11	2014-05-24	621	2013-05-15	2013-11-14	248	Y	Y	Y
301	30	6	N	2011-12-24	2014-08-08	958	592	366	2011-12-24	2012-10-31	312	2012-05-15	2012-10-31	169	B	Y	Y	N	Y	Y	N	N	N	N	N	N	N	N	N	N	N	N	N	Y	N	N	N	N	N	N	2012-11-01	2013-11-14	379	2013-05-01	2013-11-14	197	N	Y	Y
302	30	7	N	2012-04-09	2014-08-28	871	505	366	2012-04-09	2012-10-31	205	2012-05-15	2012-10-31	169	B	Y	Y	N	Y	Y	N	N	N	N	N	N	N	N	N	N	N	N	N	Y	N	N	N	N	N	N	2012-11-01	2013-11-14	379	2013-05-01	2013-11-14	197	N	Y	Y
311	31	2	N	2011-10-03	2014-07-01	1002	594	408	2011-10-03	2012-05-14	224	2011-10-03	2011-11-14	42	F	N	N	N	N	N	AL	N	AL	N	N	N	N	N	N	N	N	N	N	Y	N	N	N	N	N	N	2012-05-15	2013-11-14	549	2012-05-15	2012-11-14	366	N	Y	Y
312	31	5	N	2012-01-25	2014-07-03	890	524	366	2012-01-25	2012-05-14	110	NApp	NApp	NApp	F	N	N	N	N	NApp	AL	N	AL	N	N	NApp	NApp	NApp	NApp	NApp	N	N	N	Y	N	NApp	NApp	NApp	NApp	NApp	2012-05-15	2013-11-14	549	2012-05-15	2012-11-14	366	N	Y	Y
313	31	1	N	2012-05-19	2014-09-09	843	481	362	2012-05-19	2012-11-14	179	2012-05-19	2012-11-14	179	F	N	N	N	NApp	Y	NApp	NApp	NApp	NApp	NApp	N	N	N	N	N	NApp	NApp	NApp	NApp	NApp	N	N	N	N	N	2012-11-15	2013-11-14	365	2013-05-15	2013-11-14	183	N	Y	Y
321	32	7	N	2011-11-22 17:08:34	2014-06-30 20:34:17	951.143	404.143	547	2011-11-22	2012-08-31	283	2012-03-01	2012-08-31	183	F	Y	N	Y	Y	Y	R	N	N	N	N	N	N	N	N	N	N	N	N	Y	N	N	N	N	N	N	2012-09-01	2013-12-31	487	2013-04-01	2013-12-31	364	N	Y	Y
331	33	11	Y	2011-12-17 02:10:54	2014-03-10 06:32:43	814.182	450.182	364	2011-11-17	2012-09-14	302	2012-05-15	2012-09-14	122	A	Y	Y	N	N	N	AL	N	N	N	N	N	N	N	N	N	N	N	N	Y	N	N	N	N	N	N	2012-09-15	2013-07-14	303	2012-09-15	2012-11-14	120	Y	Y	Y
341	34	17	N	2012-03-12	2014-09-26 04:14:07	928.176	MD	MD	2012-03-12	2012-09-30	202	MD	MD	MD	MD	MD	MD	MD	MD	MD	MD	MD	MD	MD	MD	MD	MD	MD	MD	MD	MD	MD	MD	MD	MD	MD	MD	MD	MD	MD	2012-10-01	2014-07-31	669	2013-04-15	2013-11-14	308	N	Y	Y
351	35	10	Y	2010-11-18 16:48:00	2014-03-18 07:12:00	1215.6	760.6	455	2010-11-18	2011-07-31	255	2011-05-15	2011-07-31	77	F	N	Y	Y	Y	N	R	N	N	N	N	N	N	N	N	N	Y	N	N	Y	N	Y	N	N	Y	N	2011-08-01	2013-10-31	823	2012-05-31	2012-10-31	378	N	Y	Y
361	36	4	Y	2011-12-26 18:00:00	2014-03-05 18:00:00	800	522	278	2011-12-26	2012-09-14	263	2012-05-15	2012-09-14	122	B	Y	Y	Y	N	Y	AL	N	N	N	N	N	N	N	N	N	N	N	N	Y	N	N	N	N	N	N	2012-09-15	2013-10-14	395	2013-06-01	2013-10-14	156	Y	Y	Y
362	36	15	Y	2011-12-24 03:12:00	2014-10-01 08:00:00	1012.2	612.2	400	2011-12-24	2012-09-14	265	2012-05-15	2012-09-14	122	B	Y	Y	Y	N	Y	AL	N	N	N	N	N	N	N	N	N	N	N	N	Y	N	N	N	N	N	N	2012-09-15	2014-05-31	624	2013-06-01	2013-10-14	156	Y	Y	Y
371	37	8	N	2012-02-04 18:00:00	2014-10-25 06:00:00	993.5	566.5	427	2012-02-04	2012-09-14	223	2012-05-15	2012-09-14	122	A	Y	Y	Y	N	N	R	N	N	N	N	N	N	N	N	N	N	N	N	N	N	N	N	N	N	N	2012-09-15	2014-03-14	546	2013-05-15	2013-10-31	214	N	Y	Y
381	38	2	N	2011-01-19 12:00:00	2014-04-02	1168.5	588.5	580	2011-01-19	2011-10-31	285	2011-06-15	2011-10-31	138	A	Y	N	N	Y	N	R	N	N	N	N	N	N	N	N	N	N	N	N	N	N	N	N	N	N	N	2011-11-01	2013-04-30	547	2012-04-15	2012-11-30	229	N	Y	N
382	38	16	N	2012-02-05 09:00:00	2014-10-22 18:00:00	990.375	449.375	541	2012-02-05	2012-10-31	269	2012-06-15	2012-10-31	138	A	Y	N	N	Y	N	R	N	N	N	N	N	N	N	N	N	N	N	N	N	N	N	N	N	N	N	2012-11-01	2014-04-30	546	2013-04-15	2013-11-30	229	N	Y	N
391	39	9	Y	2011-12-22 18:40:00	2014-07-22 18:40:00	943	568	375	2011-12-22	2012-11-09	323	2012-05-01	2012-11-09	192	F	N	Y	Y	Y	N	R	N	N	N	N	N	N	N	N	N	N	N	N	Y	N	Y	Y	N	N	N	2012-11-10	2013-11-14	370	2013-05-15	2013-11-14	183	N	Y	Y
401	40	18	N	2011-12-16 12:00:00	2014-03-27 01:20:00	831.556	445.556	386	2011-12-16	2012-08-31	259	2012-05-01	2012-08-31	122	B	Y	N	N	N	N	AL	N	N	N	N	N	N	N	N	N	N	N	N	Y	N	N	N	N	N	N	2012-09-01	2013-10-31	426	2013-04-25	2013-10-31	264	N	Y	N
411	41	10	Y	2012-01-18 19:12:00	2014-06-16 12:00:00	879.7	516.7	363	2012-01-18	2012-09-30	256	2012-06-01	2012-09-30	121	F	Y	N	N	Y	Y	R	N	N	N	N	N	N	N	N	N	N	N	N	Y	N	N	N	N	N	N	2012-10-01	2013-10-31	396	2013-06-01	2013-10-31	242	N	Y	Y
421	42	20	N	2012-01-29	2014-09-03 10:48:00	948.45	542.45	406	2012-01-29	2012-09-30	245	2012-05-20	2012-09-30	133	B	Y	Y	Y	Y	Y	R	N	N	N	N	N	N	N	N	N	N	N	N	Y	N	N	N	N	Y	N	2012-10-01	2014-03-31	547	2013-05-01	2013-11-30	273	Y	Y	Y
431	43	12	N	2012-01-05 12:00:00	2014-04-02 04:00:00	817.667	483.667	334	2012-01-05	2012-08-31	239	2012-05-01	2012-08-31	122	A	Y	Y	Y	Y	Y	AL	N	N	N	N	N	N	N	N	N	N	N	N	Y	N	N	N	N	Y	N	2012-09-01	2013-09-30	395	2013-05-01	2013-09-30	212	N	Y	Y
441	44	14	N	2012-02-07 10:17:08	2014-05-08 13:42:51	821.143	434.143	387	2012-02-07	2012-10-31	267	2012-04-25	2012-10-31	189	F	Y	Y	N	N	Y	R	N	N	N	N	N	N	N	N	N	N	N	N	Y	N	N	N	N	N	N	2012-11-01	2013-10-31	365	2013-05-01	2013-10-31	198	N	Y	N
451	45	10	Y	2012-01-18 04:48:00	2014-06-24 14:24:00	888.4	493.4	395	2012-01-18	2012-08-31	226	2012-05-01	2012-08-31	122	F	Y	Y	N	Y	Y	AL	N	N	N	AL	N	N	N	N	N	N	N	N	Y	N	N	N	N	N	N	2012-09-01	2013-11-30	456	2013-05-01	2013-11-30	273	N	N	Y
[truncated: 57 more columns]

## Sheet: Data 636 Carcasses
Heifer ID	Group ID	Farm ID	Birth date	Slaughter date	Slaughter age	Carcass weight	Fat score	Conformation class	Conformation score
001	011	01	2011-03-30	2014-01-14	34.0333	465	3	U+	12
002	011	01	2011-05-14	2014-02-04	33.2333	429.5	3	U+	12
003	012	01	2012-02-10	2014-06-17	28.6	350.9	3	R+	9
004	012	01	2012-02-03	2014-07-29	30.2333	389	3	U-	10
005	012	01	2012-02-09	2014-03-18	25.6	360.2	3	U-	10
006	012	01	2012-02-15	2014-06-17	28.4333	362.7	3	U-	10
007	012	01	2012-02-23	2014-08-19	30.2667	380.3	3	U-	10
008	012	01	2012-03-20	2014-08-19	29.4	343.5	3	U-	10
009	012	01	2012-03-23	2014-06-17	27.2	360.2	3	U-	10
010	012	01	2012-03-28	2014-10-21	31.2333	400.7	3	U-	10
011	012	01	2012-03-31	2014-06-17	26.9333	359.6	3	U-	10
012	012	01	2012-04-17	2014-09-02	28.9333	375.2	3	U-	10
013	012	01	2012-02-07	2014-07-29	30.1	411.9	3	U+	12
014	012	01	2012-01-30	2014-05-13	27.8	359.4	3	U=	11
015	012	01	2012-02-07	2014-09-30	32.2	399.7	3	U=	11
016	012	01	2012-02-13	2014-10-21	32.7	420.9	3	U=	11
017	012	01	2012-02-19	2014-08-19	30.4	439.3	3	U=	11
018	012	01	2012-02-22	2014-07-29	29.6	362.3	3	U=	11
019	012	01	2012-02-24	2014-09-30	31.6333	400.5	3	U=	11
020	012	01	2012-02-25	2014-07-29	29.5	398.8	3	U=	11
021	012	01	2012-02-28	2014-12-05	33.7	426	3	U=	11
022	012	01	2012-04-02	2014-09-02	29.4333	378.8	3	U=	11
023	012	01	2012-05-17	2014-12-05	31.0667	426.6	3	U=	11
024	021	02	2012-02-19	2014-03-18	25.2667	335.8	3	U-	10
025	021	02	2012-01-09	2014-03-18	26.6333	335.5	3	U-	10
026	021	02	2012-02-18	2014-04-01	25.7667	359	3	U-	10
027	021	02	2012-01-10	2014-04-23	27.8	365.8	3	U-	10
028	021	02	2012-02-19	2014-04-23	26.4667	354.5	3	U-	10
029	021	02	2011-12-10	2014-06-03	30.2	350.4	3	U-	10
030	021	02	2011-12-10	2014-02-11	26.4667	367	3	U=	11
031	021	02	2011-12-23	2014-02-25	26.5	389	3	U=	11
032	021	02	2011-12-22	2014-03-18	27.2333	372.5	3	U=	11
033	021	02	2012-02-20	2014-04-01	25.7	353.3	3	U=	11
034	021	02	2011-12-21	2014-04-01	27.7333	384.8	3	U=	11
035	021	02	2011-12-10	2014-05-13	29.5	351.9	3	U=	11
036	021	02	2012-03-12	2014-05-13	26.4	366	3	U=	11
037	021	02	2012-03-11	2014-06-03	27.1333	394.3	3	U=	11
038	031	03	2011-11-26	2014-05-27	30.4333	479.7	3	E-	13
039	031	03	2011-12-11	2014-04-08	28.3	351.3	3	U-	10
040	031	03	2012-01-18	2014-05-13	28.2	405.8	3	U-	10
041	031	03	2012-01-01	2014-02-25	26.2	430.5	3	U+	12
042	031	03	2011-12-26	2014-03-18	27.1	396.4	3	U+	12
043	031	03	2011-12-09	2014-04-23	28.8667	424.8	3	U+	12
044	031	03	2011-12-22	2014-05-06	28.8667	437.8	3	U+	12
045	031	03	2011-12-26	2014-05-06	28.7333	402.5	3	U+	12
046	031	03	2012-01-07	2014-05-27	29.0333	456.4	3	U+	12
047	031	03	2012-01-28	2014-05-27	28.3333	441.3	3	U+	12
048	031	03	2012-02-03	2014-05-27	28.1333	413.1	3	U+	12
049	031	03	2011-11-27	2014-02-25	27.3667	416	3	U=	11
050	031	03	2011-12-09	2014-03-18	27.6667	382.7	3	U=	11
051	031	03	2011-12-16	2014-04-08	28.1333	388	3	U=	11
052	031	03	2011-12-07	2014-04-23	28.9333	389	3	U=	11
053	031	03	2012-01-09	2014-05-06	28.2667	399.4	3	U=	11
054	031	03	2012-02-01	2014-05-06	27.5	386.2	3	U=	11
055	031	03	2011-12-29	2014-05-13	28.8667	399.4	3	U=	11
056	041	04	2011-05-11	2014-03-11	34.5	326.4	3	R+	9
057	041	04	2011-03-04	2014-01-07	34.6667	351.5	3	U-	10
058	041	04	2011-04-16	2014-01-28	33.9333	416	3	U=	11
059	041	04	2011-01-28	2014-03-11	37.9333	394.1	3	U=	11
060	042	04	2011-12-30	2014-11-04	34.6667	400.7	3	U-	10
061	042	04	2012-03-08	2014-11-04	32.3667	410.3	3	U-	10
062	042	04	2012-02-12	2014-11-04	33.2	379.8	3	U-	10
063	042	04	2012-03-12	2014-12-23	33.8667	391.9	3	U-	10
064	042	04	2012-01-05	2014-12-30	36.3333	398.8	3	U-	10
065	042	04	2012-01-25	2014-10-14	33.1	460.9	3	U+	12
066	042	04	2012-02-29	2014-12-16	34.0333	432.9	3	U+	12
067	042	04	2012-01-07	2014-09-09	32.5333	402.9	3	U=	11
068	042	04	2012-02-02	2014-09-30	32.3667	384.1	3	U=	11
069	042	04	2012-03-16	2014-12-02	33.0333	392.1	3	U=	11
070	042	04	2012-04-02	2014-12-02	32.4667	402.1	3	U=	11
071	042	04	2012-01-03	2014-12-16	35.9333	459.5	3	U=	11
072	042	04	2012-03-15	2014-12-23	33.7667	400.1	3	U=	11
073	042	04	2012-05-22	2014-12-30	31.7333	381.9	3	U=	11
074	051	05	2012-03-07	2014-12-30	34.2667	465.6	3	E-	13
075	051	05	2012-03-18	2014-09-30	30.8667	352.1	3	U-	10
076	051	05	2012-02-21	2014-09-30	31.7333	379.9	3	U-	10
077	051	05	2012-03-09	2014-11-25	33.0333	464.6	3	U+	12
078	051	05	2012-03-22	2014-12-30	33.7667	410.7	3	U+	12
079	051	05	2012-01-21	2014-11-25	34.6333	418.6	3	U=	11
080	061	06	2012-01-03	2014-12-02	35.4667	486.2	3	E-	13
081	061	06	2012-01-06	2014-11-12	34.7	408	3	U-	10
082	061	06	2012-01-21	2014-12-16	35.3333	415.8	3	U-	10
083	061	06	2012-01-15	2014-12-09	35.3	401.9	3	U+	12
084	061	06	2012-01-01	2014-12-16	36	415.4	3	U+	12
085	061	06	2012-01-04	2014-12-16	35.9	462.1	3	U+	12
086	061	06	2012-01-26	2014-11-12	34.0333	355.8	3	U=	11
087	061	06	2012-01-16	2014-12-02	35.0333	405.6	3	U=	11
088	061	06	2012-01-28	2014-12-09	34.8667	478.9	3	U=	11
089	071	07	2012-02-03	2014-02-11	24.6333	348	3	U-	10
090	071	07	2012-02-10	2014-03-04	25.1	384.3	3	U-	10
091	071	07	2012-02-14	2014-06-11	28.2667	395.4	3	U-	10
092	071	07	2012-02-25	2014-04-29	26.4667	387.4	3	U-	10
093	072	07	2012-01-14	2014-05-20	28.5667	399.9	3	U-	10
094	072	07	2012-01-10	2014-05-20	28.7	396.6	3	U-	10
095	072	07	2012-03-09	2014-06-11	27.4667	418.8	3	U-	10
096	072	07	2011-12-08	2014-03-25	27.9333	438.6	3	U+	12
097	072	07	2011-12-27	2014-04-15	28	412.3	3	U+	12
098	072	07	2011-12-16	2014-03-04	26.9667	417	3	U=	11
099	072	07	2012-01-19	2014-04-15	27.2333	435	3	U=	11
100	072	07	2012-01-16	2014-04-29	27.8	400.9	3	U=	11
101	081	08	2012-03-13	2014-04-01	24.9667	388	3	U+	12
102	081	08	2012-04-23	2014-05-27	25.4667	412.1	3	U+	12
103	081	08	2012-03-06	2014-07-29	29.1667	425.6	3	U+	12
104	081	08	2012-04-30	2014-08-29	28.3667	381.1	3	U+	12
105	081	08	2012-03-19	2014-08-29	29.7667	412.1	3	U+	12
106	081	08	2012-04-23	2014-09-12	29.0667	419.5	3	U+	12
107	081	08	2012-01-15	2014-05-06	28.0667	411.3	3	U=	11
108	081	08	2012-01-07	2014-06-11	29.5333	394.6	3	U=	11
109	081	08	2012-03-08	2014-07-16	28.6667	381.7	3	U=	11
110	081	08	2012-03-29	2014-07-16	27.9667	424.4	3	U=	11
111	081	08	2012-03-16	2014-09-12	30.3333	365.2	3	U=	11
112	091	09	2012-02-27	2014-06-24	28.2667	342.1	3	U-	10
113	091	09	2012-01-10	2014-07-16	30.6	418.4	3	U+	12
114	091	09	2012-02-22	2014-08-05	29.8333	428.8	3	U+	12
115	091	09	2012-02-03	2014-08-26	31.1667	418	3	U+	12
116	091	09	2012-01-17	2014-06-11	29.2	375.8	3	U=	11
117	091	09	2012-02-09	2014-06-11	28.4333	364.9	3	U=	11
118	091	09	2012-02-10	2014-06-24	28.8333	394.1	3	U=	11
119	091	09	2012-01-20	2014-06-24	29.5333	371.3	3	U=	11
120	091	09	2012-01-15	2014-07-08	30.1667	398.6	3	U=	11
121	091	09	2012-01-31	2014-07-08	29.6333	411.7	3	U=	11
122	091	09	2012-01-14	2014-07-16	30.4667	389.6	3	U=	11
123	091	09	2012-03-08	2014-07-16	28.6667	415	3	U=	11
124	091	09	2012-02-28	2014-08-05	29.6333	406	3	U=	11
125	091	09	2012-03-11	2014-08-26	29.9333	392.9	3	U=	11
126	101	10	2012-03-04	2014-09-02	30.4	358.8	3	R+	9
127	101	10	2012-03-20	2014-09-02	29.8667	387.2	3	U-	10
128	101	10	2012-04-28	2014-09-09	28.8	339.8	3	U-	10
129	101	10	2012-05-05	2014-09-09	28.5667	362.3	3	U-	10
130	101	10	2012-05-12	2014-10-21	29.7333	333.7	3	U-	10
131	101	10	2012-05-02	2014-10-21	30.0667	383.3	3	U-	10
132	101	10	2012-04-30	2014-12-02	31.5333	385.6	3	U-	10
133	101	10	2012-05-10	2014-12-09	31.4333	366.8	3	U-	10
134	101	10	2011-12-28	2014-10-14	34.0333	439.7	3	U+	12
135	101	10	2012-05-01	2014-10-14	29.8667	414.8	3	U+	12
136	101	10	2012-05-02	2014-11-21	31.1	435	3	U+	12
137	101	10	2012-03-25	2014-12-09	32.9667	444.6	3	U+	12
138	101	10	2012-04-21	2014-12-09	32.0667	424.8	3	U+	12
139	101	10	2012-05-12	2014-10-14	29.5	376.6	3	U=	11
140	101	10	2012-04-28	2014-10-14	29.9667	407.2	3	U=	11
141	101	10	2012-05-13	2014-11-12	30.4333	379.8	3	U=	11
142	101	10	2012-05-02	2014-11-12	30.8	396.8	3	U=	11
143	101	10	2012-05-04	2014-11-21	31.0333	398.4	3	U=	11
144	101	10	2012-06-09	2014-12-02	30.2	407.6	3	U=	11
145	111	11	2012-01-31	2014-08-12	30.8	379.8	3	U-	10
146	111	11	2012-03-24	2014-08-26	29.5	378.6	3	U-	10
147	111	11	2012-02-12	2014-09-09	31.3333	397.4	3	U-	10
148	111	11	2012-01-24	2014-09-30	32.6667	412.7	3	U-	10
149	111	11	2012-02-09	2014-10-07	32.3667	407.8	3	U-	10
150	111	11	2012-03-11	2014-10-07	31.3333	380.3	3	U-	10
151	111	11	2012-02-02	2014-08-12	30.7333	404.6	3	U=	11
152	111	11	2012-05-04	2014-09-09	28.6	409.5	3	U=	11
153	111	11	2012-02-06	2014-09-16	31.7667	417	3	U=	11
154	111	11	2012-02-19	2014-09-16	31.3333	423.1	3	U=	11
155	111	11	2012-01-24	2014-09-30	32.6667	430.5	3	U=	11
156	111	11	2012-02-19	2014-09-30	31.8	395.2	3	U=	11
157	121	12	2012-01-28	2014-08-26	31.3667	373.5	3	U-	10
158	121	12	2012-01-19	2014-09-16	32.3667	420.7	3	U+	12
159	121	12	2011-12-27	2014-09-16	33.1333	453.3	3	U+	12
160	121	12	2012-02-19	2014-10-07	32.0333	416.6	3	U+	12
161	121	12	2012-04-27	2014-10-07	29.7667	451.3	3	U+	12
162	121	12	2012-02-10	2014-10-28	33.0333	424	3	U+	12
163	121	12	2012-02-08	2014-09-16	31.7	402.3	3	U=	11
164	131	13	2011-03-13	2014-04-22	37.8667	436.2	3	E-	13
165	131	13	2011-01-11	2014-01-07	36.4	447.6	3	U+	12
166	131	13	2011-06-23	2014-02-04	31.9	381.5	3	U+	12
167	131	13	2011-01-15	2014-01-07	36.2667	454.6	3	U=	11
168	131	13	2011-01-19	2014-02-04	37.0667	452.5	3	U=	11
169	132	13	2012-02-13	2014-12-23	34.8	457.2	3	E-	13
170	132	13	2012-01-01	2014-11-04	34.6	381.5	3	U-	10
171	132	13	2012-01-08	2014-11-04	34.3667	371.3	3	U-	10
172	132	13	2012-01-02	2014-11-18	35.0333	421.5	3	U+	12
173	132	13	2012-01-06	2014-11-25	35.1333	379	3	U+	12
174	132	13	2012-01-03	2014-12-02	35.4667	403.3	3	U+	12
175	132	13	2012-01-05	2014-12-09	35.6333	397.4	3	U+	12
176	132	13	2012-01-02	2014-12-16	35.9667	464.6	3	U+	12
177	132	13	2012-02-13	2014-12-16	34.5667	460.3	3	U+	12
178	132	13	2012-01-23	2014-12-30	35.7333	400.9	3	U+	12
179	132	13	2012-02-06	2014-12-30	35.2667	391.9	3	U+	12
180	132	13	2012-05-12	2014-11-18	30.6667	409.7	3	U=	11
181	132	13	2012-05-14	2014-11-25	30.8333	396.6	3	U=	11
182	132	13	2012-01-03	2014-12-09	35.7	452.3	3	U=	11
183	132	13	2012-03-25	2014-12-16	33.2	412.7	3	U=	11
184	132	13	2012-04-08	2014-12-30	33.2	428	3	U=	11
185	141	14	2011-01-29	2014-02-18	37.2	443.1	3	U+	12
186	141	14	2011-02-19	2014-02-18	36.5	443.8	3	U+	12
187	142	14	2012-02-06	2014-12-30	35.2667	459.9	3	E-	13
188	142	14	2012-01-11	2014-09-09	32.4	381.1	3	U-	10
189	142	14	2012-01-25	2014-09-09	31.9333	389.2	3	U-	10
190	142	14	2012-02-02	2014-10-28	33.3	377.4	3	U+	12
191	142	14	2012-02-15	2014-10-28	32.8667	408.6	3	U+	12
192	142	14	2012-01-18	2014-11-12	34.3	429.5	3	U+	12
193	142	14	2012-02-13	2014-11-12	33.4333	413.1	3	U+	12
194	142	14	2012-01-26	2014-12-23	35.4	457.2	3	U+	12
195	142	14	2012-02-09	2014-12-30	35.1667	407.8	3	U+	12
196	142	14	2012-01-30	2014-09-09	31.7667	345.6	3	U=	11
197	151	15	2012-02-22	2014-04-15	26.1	402.3	3	U-	10
198	151	15	2012-02-27	2014-04-15	25.9333	394.1	3	U-	10
199	151	15	2012-03-03	2014-05-13	26.7	382.7	3	U-	10
200	151	15	2012-07-09	2014-07-18	24.6333	366	3	U-	10
201	151	15	2012-03-03	2014-04-15	25.7667	418.6	3	U+	12
202	151	15	2012-04-13	2014-05-13	25.3333	420.7	3	U+	12
203	151	15	2012-06-04	2014-07-08	25.4667	405.8	3	U+	12
204	151	15	2012-03-21	2014-07-08	27.9667	422.1	3	U=	11
205	151	15	2012-03-10	2014-07-18	28.6667	388.2	3	U=	11
206	161	16	2012-02-08	2014-07-08	29.3667	421.1	3	E-	13
207	161	16	2012-01-22	2014-04-15	27.1333	377.8	3	U-	10
208	161	16	2012-02-11	2014-06-03	28.1	388	3	U-	10
209	161	16	2012-03-02	2014-06-03	27.4333	382.9	3	U-	10
210	161	16	2012-04-21	2014-06-24	26.4667	340.4	3	U-	10
211	161	16	2012-02-02	2014-05-13	27.7	398	3	U+	12
212	161	16	2012-03-18	2014-07-08	28.0667	418.8	2	U+	12
213	161	16	2012-01-18	2014-02-28	25.7333	360.3	3	U=	11
214	161	16	2012-01-23	2014-06-24	29.4333	400.7	3	U=	11
215	161	16	2012-03-25	2014-07-08	27.8333	384.7	3	U=	11
216	171	17	2012-03-18	2014-06-03	26.9	372.3	3	U-	10
217	171	17	2012-01-16	2014-07-08	30.1333	353.1	3	U-	10
218	171	17	2012-02-17	2014-08-05	30	410.7	3	U-	10
219	171	17	2012-04-18	2014-08-26	28.6667	374.1	3	U-	10
220	171	17	2012-03-27	2014-08-05	28.7	400.7	3	U+	12
221	171	17	2012-02-18	2014-06-03	27.8667	369.6	3	U=	11
222	171	17	2012-05-04	2014-06-03	25.3333	375.6	3	U=	11
223	171	17	2012-03-07	2014-08-05	29.3667	453.1	3	U=	11
224	171	17	2012-04-14	2014-08-26	28.8	390.9	3	U=	11
225	172	17	2011-04-07	2014-04-04	36.4333	493.8	3	E-	13
226	172	17	2011-03-10	2014-04-04	37.3667	528.3	3	E-	13
227	172	17	2011-03-31	2014-04-15	37.0333	506	3	E-	13
228	172	17	2011-03-06	2014-04-04	37.5	436.4	3	U+	12
229	181	18	2011-02-10	2014-02-18	36.8	471.3	3	E-	13
230	181	18	2011-02-18	2014-02-18	36.5333	430.3	3	U+	12
231	182	18	2012-03-26	2014-07-29	28.5	505.6	3	E-	13
232	182	18	2012-02-04	2014-03-18	25.7667	351.7	3	U-	10
233	182	18	2012-03-01	2014-05-27	27.2333	337	3	U-	10
234	182	18	2011-12-18	2014-03-18	27.3667	434	3	U+	12
235	182	18	2012-01-22	2014-07-29	30.6333	427.4	3	U+	12
236	182	18	2012-02-11	2014-07-29	29.9667	444.4	3	U+	12
237	182	18	2012-02-29	2014-03-25	25.1667	427.6	3	U+	12
238	182	18	2012-02-29	2014-07-01	28.4333	401.3	3	U+	12
239	182	18	2012-03-20	2014-03-25	24.5	401.7	3	U+	12
240	182	18	2012-04-02	2014-05-06	25.4667	400.7	3	U+	12
241	182	18	2012-04-02	2014-05-27	26.1667	395.6	3	U+	12
242	182	18	2011-12-19	2014-03-18	27.3333	380.5	3	U=	11
243	182	18	2012-02-04	2014-07-01	29.2667	354.5	3	U=	11
244	182	18	2012-02-11	2014-07-16	29.5333	406.8	3	U=	11
245	182	18	2012-04-03	2014-04-08	24.5	385	3	U=	11
246	182	18	2012-04-27	2014-07-16	27	396.6	3	U=	11
247	191	19	2012-02-18	2014-04-29	26.7	334.1	3	R+	9
248	191	19	2011-12-13	2014-03-11	27.3	344.7	3	U-	10
249	191	19	2011-12-22	2014-03-18	27.2333	357.4	3	U-	10
250	191	19	2011-12-16	2014-03-18	27.4333	386.6	3	U-	10
251	191	19	2011-12-16	2014-04-01	27.9	331.3	3	U-	10
252	191	19	2012-01-03	2014-04-29	28.2333	392.7	3	U-	10
253	191	19	2012-01-13	2014-07-01	30	362.5	3	U-	10
254	191	19	2012-03-25	2014-05-27	26.4333	435	3	U+	12
255	191	19	2012-01-13	2014-06-17	29.5333	431.3	3	U+	12
256	191	19	2011-12-21	2014-06-24	30.5333	449.9	3	U+	12
257	191	19	2011-12-27	2014-07-16	31.0667	497.4	3	U+	12
258	191	19	2012-04-28	2014-07-16	26.9667	418.2	3	U+	12
259	191	19	2011-12-24	2014-08-12	32.0667	438.6	3	U+	12
260	191	19	2012-03-17	2014-08-12	29.2667	408.4	3	U+	12
261	191	19	2012-03-17	2014-04-01	24.8333	359.8	3	U=	11
262	191	19	2012-01-20	2014-04-08	26.9667	401.3	3	U=	11
263	191	19	2011-12-26	2014-05-13	28.9667	390.3	3	U=	11
264	191	19	2011-12-20	2014-06-03	29.8667	392.3	3	U=	11
265	191	19	2012-03-17	2014-06-17	27.4	351.5	3	U=	11
266	191	19	2012-03-01	2014-07-30	29.3667	432.7	3	U=	11
267	191	19	2012-01-13	2014-08-19	31.6333	453.8	3	U=	11
268	192	19	2012-01-25	2014-05-13	27.9667	358.8	3	R+	9
269	192	19	2012-01-21	2014-03-11	26	317.2	3	U-	10
270	192	19	2012-03-11	2014-03-25	24.8	370.7	3	U-	10
271	192	19	2012-02-12	2014-04-01	25.9667	371.7	3	U-	10
272	192	19	2012-02-02	2014-04-08	26.5333	370.9	3	U-	10
273	192	19	2012-02-27	2014-07-16	29	359.4	3	U-	10
274	192	19	2012-02-25	2014-07-16	29.0667	377.2	2	U-	10
275	192	19	2012-01-31	2014-04-08	26.6	382.1	3	U+	12
276	192	19	2012-01-31	2014-06-24	29.1667	400.7	3	U+	12
277	192	19	2012-02-08	2014-07-01	29.1333	394.5	3	U+	12
278	192	19	2012-02-23	2014-07-08	28.8667	407.4	3	U+	12
279	192	19	2012-01-21	2014-08-08	31	465.8	3	U+	12
280	192	19	2012-03-12	2014-08-08	29.3	381.1	3	U+	12
281	192	19	2012-04-09	2014-09-09	29.4333	396.2	3	U+	12
282	192	19	2012-02-25	2014-09-23	31.3667	425.8	3	U+	12
283	192	19	2012-02-09	2014-03-18	25.6	375.2	3	U=	11
284	192	19	2012-02-12	2014-03-25	25.7333	381.5	3	U=	11
285	192	19	2012-02-03	2014-05-27	28.1333	359.8	3	U=	11
286	192	19	2012-03-22	2014-05-27	26.5333	361.7	3	U=	11
287	192	19	2012-01-22	2014-06-03	28.7667	416.8	3	U=	11
288	192	19	2012-02-01	2014-06-17	28.9	362.7	3	U=	11
289	192	19	2012-02-09	2014-07-08	29.3333	381.7	3	U=	11
290	192	19	2012-02-25	2014-07-11	28.9	400.3	3	U=	11
291	192	19	2012-03-06	2014-07-16	28.7333	381.1	3	U=	11
292	192	19	2012-03-11	2014-07-22	28.7667	380.5	3	U=	11
293	192	19	2012-03-24	2014-07-22	28.3333	382.5	3	U=	11
294	192	19	2012-02-08	2014-07-30	30.1	403.1	3	U=	11
295	192	19	2012-03-01	2014-08-05	29.5667	407.8	3	U=	11
296	192	19	2012-03-06	2014-08-05	29.4	423.5	3	U=	11
297	192	19	2012-04-09	2014-08-19	28.7333	416.8	3	U=	11
298	201	20	2012-03-14	2014-07-16	28.4667	371.3	3	U-	10
299	201	20	2012-02-19	2014-07-29	29.7	375.8	3	U-	10
300	201	20	2012-02-27	2014-07-29	29.4333	352.7	3	U-	10
301	201	20	2012-02-11	2014-07-16	29.5333	457.4	3	U+	12
302	201	20	2012-03-10	2014-08-12	29.5	417.4	3	U+	12
303	201	20	2012-03-20	2014-08-19	29.4	433.3	3	U+	12
304	201	20	2012-02-16	2014-08-26	30.7333	398.6	3	U+	12
305	201	20	2012-03-06	2014-08-26	30.1	393.9	3	U+	12
306	201	20	2012-02-17	2014-08-12	30.2333	402.7	3	U=	11
307	201	20	2012-04-14	2014-08-19	28.5667	418.6	3	U=	11
308	211	21	2012-05-14	2014-09-30	28.9667	388.4	3	R+	9
309	211	21	2012-01-24	2014-04-23	27.3333	323.9	3	U-	10
310	211	21	2012-02-21	2014-05-27	27.5333	330	3	U-	10
311	211	21	2012-03-28	2014-05-27	26.3333	340.9	3	U-	10
312	211	21	2012-02-05	2014-06-11	28.5667	336.6	3	U-	10
313	211	21	2012-05-16	2014-08-26	27.7333	391.5	3	U-	10
314	211	21	2012-03-21	2014-08-26	29.6	362.9	3	U-	10
315	211	21	2012-03-02	2014-06-11	27.7	407.4	3	U+	12
316	212	21	2011-05-29	2014-02-11	32.9667	457.6	3	E-	13
317	221	22	2011-03-13	2014-06-10	39.5	472.9	3	E-	13
318	221	22	2011-03-13	2014-07-08	40.4333	369.6	3	R+	9
319	221	22	2011-04-04	2014-07-22	40.1667	333.5	3	R+	9
320	221	22	2011-03-30	2014-04-08	36.8333	359.6	3	U-	10
321	221	22	2011-03-12	2014-06-17	39.7667	352.3	3	U-	10
322	221	22	2011-04-08	2014-05-13	37.7	384.3	3	U+	12
323	221	22	2011-03-31	2014-05-27	38.4333	434	3	U+	12
324	221	22	2011-04-15	2014-06-24	38.8667	412.3	3	U+	12
325	221	22	2011-04-24	2014-07-01	38.8	438.9	3	U+	12
326	221	22	2011-04-04	2014-07-16	39.9667	419.3	3	U+	12
327	221	22	2011-03-13	2014-07-16	40.7	425.6	3	U+	12
328	221	22	2011-04-04	2014-03-25	36.2	383.3	3	U=	11
329	221	22	2011-03-12	2014-04-15	37.6667	391.5	3	U=	11
330	221	22	2011-03-29	2014-04-15	37.1	417	3	U=	11
331	221	22	2011-04-04	2014-04-15	36.9	401.1	3	U=	11
332	221	22	2011-03-18	2014-05-13	38.4	399.7	3	U=	11
333	221	22	2011-04-21	2014-05-27	37.7333	389.9	3	U=	11
334	221	22	2011-03-17	2014-05-27	38.9	399.9	3	U=	11
335	221	22	2011-07-04	2014-07-01	36.4333	393.3	3	U=	11
336	221	22	2011-04-21	2014-07-22	39.6	416.2	3	U=	11
337	231	23	2011-04-02	2014-01-07	33.7	395.2	3	U=	11
338	231	23	2011-03-02	2014-01-14	34.9667	378.4	3	U=	11
339	232	23	2012-01-04	2014-04-15	27.7333	348.2	3	U-	10
340	232	23	2012-01-07	2014-05-20	28.8	356.6	3	U-	10
341	232	23	2012-01-28	2014-06-24	29.2667	386.4	3	U-	10
342	232	23	2012-01-11	2014-07-01	30.0667	386.8	3	U-	10
343	232	23	2012-01-18	2014-02-18	25.4	373.1	3	U=	11
344	233	23	2012-04-15	2014-12-23	32.7333	438.7	3	U+	12
345	233	23	2012-02-19	2014-10-07	32.0333	388.8	3	U=	11
346	233	23	2012-01-22	2014-11-28	34.7	399.4	3	U=	11
347	241	24	2012-03-02	2014-05-06	26.5	371.3	3	R+	9
348	241	24	2012-01-29	2014-03-25	26.2	400.3	3	U-	10
349	241	24	2012-02-11	2014-03-25	25.7667	372.5	3	U-	10
350	241	24	2012-03-03	2014-05-06	26.4667	380.3	3	U-	10
351	241	24	2012-03-11	2014-05-06	26.2	353.9	3	U-	10
352	241	24	2012-01-16	2014-04-08	27.1	385.4	3	U=	11
353	241	24	2012-01-29	2014-04-08	26.6667	404.4	3	U=	11
354	241	24	2012-01-31	2014-04-23	27.1	373.9	3	U=	11
355	241	24	2012-01-08	2014-04-23	27.8667	370.3	3	U=	11
356	241	24	2012-02-01	2014-04-23	27.0667	389.4	3	U=	11
357	251	25	2012-01-06	2014-08-12	31.6333	402.7	3	U-	10
358	251	25	2011-12-22	2014-08-12	32.1333	416.8	3	U-	10
359	251	25	2011-12-20	2014-08-12	32.2	411.9	3	U-	10
360	251	25	2011-12-20	2014-09-16	33.3667	369	3	U-	10
361	251	25	2011-11-29	2014-09-02	33.6	411.9	3	U+	12
362	251	25	2011-12-27	2014-09-16	33.1333	440.9	3	U+	12
363	251	25	2011-12-21	2014-09-23	33.5667	463.6	3	U+	12
364	251	25	2012-01-03	2014-09-23	33.1333	453.3	3	U+	12
365	251	25	2011-12-23	2014-10-21	34.4333	452.7	3	U+	12
366	251	25	2011-12-22	2014-11-12	35.2	464.8	3	U+	12
367	251	25	2011-12-17	2014-09-02	33	412.9	3	U=	11
368	251	25	2011-12-17	2014-09-02	33	422.3	3	U=	11
369	251	25	2012-01-03	2014-09-23	33.1333	407.6	3	U=	11
370	251	25	2012-01-06	2014-10-21	33.9667	461.9	3	U=	11
371	251	25	2012-01-03	2014-11-12	34.8	449.3	3	U=	11
372	261	26	2012-03-25	2014-04-23	25.3	379	3	U-	10
373	261	26	2012-02-03	2014-05-06	27.4333	425.2	3	U-	10
374	261	26	2012-02-08	2014-05-13	27.5	401.9	3	U-	10
375	261	26	2012-01-01	2014-07-01	30.4	378	3	U-	10
376	261	26	2012-03-10	2014-07-01	28.1	356.4	3	U-	10
377	261	26	2012-02-22	2014-04-23	26.3667	399.5	3	U+	12
378	261	26	2012-03-24	2014-05-13	26	426.8	3	U+	12
379	261	26	2012-03-04	2014-06-17	27.8333	413.1	3	U+	12
380	261	26	2012-04-17	2014-07-01	26.8333	389.6	3	U+	12
381	261	26	2012-02-23	2014-05-06	26.7667	391.1	3	U=	11
382	261	26	2012-01-09	2014-05-20	28.7333	434.2	3	U=	11
383	261	26	2012-02-20	2014-05-20	27.3333	385.6	3	U=	11
384	261	26	2012-02-13	2014-06-03	28.0333	411.9	3	U=	11
385	261	26	2012-02-23	2014-06-03	27.7	402.1	3	U=	11
386	261	26	2012-03-12	2014-06-17	27.5667	395.6	3	U=	11
387	261	26	2012-04-18	2014-06-17	26.3333	382.1	3	U=	11
388	261	26	2012-04-11	2014-07-01	27.0333	408.8	3	U=	11
389	271	27	2012-02-19	2014-04-23	26.4667	395.8	3	U-	10
390	271	27	2012-04-03	2014-04-23	25	335.7	3	U-	10
391	271	27	2012-03-21	2014-04-29	25.6333	374.7	3	U-	10
392	271	27	2012-02-28	2014-06-24	28.2333	344.5	3	U-	10
393	271	27	2012-01-18	2014-04-29	27.7333	403.9	3	U+	12
394	271	27	2012-01-16	2014-05-06	28.0333	387	3	U+	12
395	271	27	2012-02-28	2014-05-13	26.8333	396.4	3	U+	12
396	271	27	2012-02-20	2014-06-24	28.5	403.1	3	U+	12
397	271	27	2012-02-06	2014-02-11	24.5333	369	3	U=	11
398	271	27	2012-01-29	2014-04-01	26.4333	383.7	3	U=	11
399	271	27	2012-02-06	2014-04-01	26.1667	375.2	3	U=	11
400	271	27	2012-02-22	2014-04-01	25.6333	411.7	3	U=	11
401	271	27	2012-02-25	2014-05-06	26.7	387.4	3	U=	11
402	271	27	2012-02-16	2014-05-13	27.2333	423.5	3	U=	11
403	271	27	2012-01-25	2014-05-20	28.2	371.9	3	U=	11
404	271	27	2012-03-12	2014-05-20	26.6333	361.1	3	U=	11
405	271	27	2012-03-03	2014-06-24	28.1	415.6	3	U=	11
406	281	28	2011-10-18	2014-02-14	28.3333	419.1	3	U+	12
407	281	28	2011-10-27	2014-02-28	28.5	384.7	3	U+	12
408	281	28	2011-11-04	2014-02-28	28.2333	400.1	3	U+	12
409	281	28	2011-10-27	2014-02-28	28.5	383.3	3	U+	12
410	281	28	2011-10-27	2014-03-11	28.8667	439.7	3	U+	12
411	281	28	2011-10-27	2014-03-28	29.4333	401.9	3	U+	12
412	281	28	2011-11-25	2014-05-06	29.7667	421.1	3	U+	12
413	281	28	2011-11-23	2014-05-09	29.9333	412.3	3	U+	12
414	281	28	2011-10-30	2014-05-09	30.7333	406.8	3	U+	12
415	281	28	2012-01-14	2014-02-14	25.4	370	3	U=	11
416	281	28	2011-10-31	2014-03-11	28.7333	374.5	3	U=	11
417	281	28	2011-11-02	2014-03-28	29.2333	390.1	3	U=	11
418	281	28	2011-10-18	2014-04-11	30.2	400.7	3	U=	11
419	281	28	2011-12-10	2014-04-11	28.4333	458	3	U=	11
420	281	28	2011-11-14	2014-05-06	30.1333	418.4	3	U=	11
421	291	29	2011-12-04	2014-11-18	36	477.2	3	E-	13
422	291	29	2011-12-18	2014-11-28	35.8667	445.6	3	E-	13
423	291	29	2011-05-21	2014-08-05	39.0667	413.5	3	U+	12
424	291	29	2011-12-20	2014-09-02	32.9	408.6	3	U+	12
425	291	29	2011-12-20	2014-09-16	33.3667	432.1	3	U+	12
426	291	29	2012-05-18	2014-10-28	29.7667	437.2	3	U+	12
427	291	29	2012-02-05	2014-12-05	34.4667	426.6	3	U+	12
428	291	29	2011-12-04	2014-08-05	32.5	359.8	3	U=	11
429	291	29	2011-12-12	2014-09-02	33.1667	444.6	3	U=	11
430	291	29	2012-01-28	2014-10-07	32.7667	375.4	3	U=	11
431	291	29	2012-04-10	2014-10-07	30.3333	426.6	3	U=	11
432	291	29	2012-01-10	2014-10-28	34.0667	383.7	3	U=	11
433	301	30	2011-12-15	2014-09-09	33.3	358.8	3	U-	10
434	301	30	2011-12-16	2014-09-26	33.8333	442.5	3	U+	12
435	301	30	2011-12-20	2014-09-09	33.1333	385.8	3	U+	12
436	301	30	2011-12-07	2014-06-03	30.3	348.4	3	U=	11
437	301	30	2012-01-14	2014-07-29	30.9	384.8	3	U=	11
438	301	30	2012-01-15	2014-07-04	30.0333	389.9	3	U=	11
439	302	30	2012-03-23	2014-09-26	30.5667	427	3	E-	13
440	302	30	2012-03-04	2014-09-02	30.4	420.3	3	U=	11
441	302	30	2012-03-25	2014-07-04	27.7	350.9	3	U=	11
442	302	30	2012-03-26	2014-09-02	29.6667	378.2	3	U=	11
443	302	30	2012-04-16	2014-09-16	29.4333	350.2	3	U=	11
444	302	30	2012-04-20	2014-07-29	27.6667	385	3	U=	11
445	302	30	2012-06-12	2014-09-26	27.8667	385.8	3	U=	11
446	311	31	2011-10-27	2014-07-01	32.6	387.8	3	U+	12
447	311	31	2011-09-10	2014-07-01	34.1667	388	3	U=	11
448	312	31	2011-12-09	2014-07-16	31.6667	393.9	3	U-	10
449	312	31	2012-02-01	2014-07-22	30.0667	345.8	3	U-	10
450	312	31	2012-01-25	2014-06-11	28.9333	384.3	3	U+	12
451	312	31	2012-02-01	2014-07-16	29.8667	427.4	3	U+	12
452	312	31	2012-02-29	2014-06-11	27.7667	370	3	U=	11
453	313	31	2012-05-19	2014-09-09	28.1	328.2	3	U-	10
454	321	32	2011-11-26	2014-05-13	29.9667	362.7	3	U-	10
455	321	32	2011-11-05	2014-06-17	31.8333	435	3	U+	12
456	321	32	2011-11-26	2014-06-17	31.1333	432.1	3	U+	12
457	321	32	2011-11-11	2014-07-01	32.1	424.2	3	U+	12
458	321	32	2011-12-06	2014-07-01	31.2667	429.7	3	U+	12
459	321	32	2011-11-05	2014-08-08	33.5667	420.7	3	U+	12
460	321	32	2011-12-20	2014-08-08	32.0667	402.1	3	U=	11
461	331	33	2011-12-04	2014-03-18	27.8333	429.5	3	E-	13
462	331	33	2011-12-12	2014-04-25	28.8333	455	3	E-	13
463	331	33	2012-01-04	2014-02-18	25.8667	405.8	3	U+	12
464	331	33	2011-12-20	2014-03-04	26.8333	399.9	3	U+	12
465	331	33	2011-12-21	2014-03-18	27.2667	440.3	3	U+	12
466	331	33	2011-12-04	2014-04-08	28.5333	434.8	3	U+	12
467	331	33	2012-01-26	2014-04-25	27.3333	435.4	3	U+	12
468	331	33	2011-12-03	2014-01-28	26.2333	388.2	3	U=	11
469	331	33	2011-12-06	2014-01-28	26.1333	384.1	3	U=	11
470	331	33	2011-12-14	2014-02-18	26.5667	374.9	3	U=	11
471	331	33	2011-12-12	2014-03-04	27.1	372.7	3	U=	11
472	341	34	2012-03-26	2014-10-14	31.0667	459.7	3	E-	13
473	341	34	2012-04-01	2014-08-26	29.2333	369.4	3	U-	10
474	341	34	2012-03-21	2014-09-16	30.3	401.7	3	U-	10
475	341	34	2012-02-10	2014-11-10	33.4667	374.3	3	U-	10
476	341	34	2012-02-28	2014-08-19	30.1	444	3	U+	12
477	341	34	2012-03-27	2014-09-09	29.8667	440.3	3	U+	12
478	341	34	2012-02-07	2014-10-14	32.6667	428.6	3	U+	12
479	341	34	2012-01-25	2014-10-14	33.1	448.7	3	U+	12
480	341	34	2012-02-11	2014-10-21	32.7667	439.9	3	U+	12
481	341	34	2012-03-08	2014-08-19	29.8	396	3	U=	11
482	341	34	2012-03-19	2014-08-19	29.4333	408	3	U=	11
483	341	34	2012-02-12	2014-08-26	30.8667	394.8	3	U=	11
484	341	34	2012-03-21	2014-09-09	30.0667	391.5	3	U=	11
485	341	34	2011-12-23	2014-09-16	33.2667	438.7	3	U=	11
486	341	34	2012-05-18	2014-10-21	29.5333	471.5	3	U=	11
487	341	34	2012-05-15	2014-11-04	30.1	426.4	3	U=	11
488	341	34	2012-05-17	2014-11-10	30.2333	445.2	3	U=	11
489	351	35	2010-10-07	2014-01-14	39.8333	384.8	3	U-	10
490	351	35	2011-01-05	2014-01-14	36.8333	363.1	3	U-	10
491	351	35	2010-11-07	2014-01-21	39.0333	356	3	U-	10
492	351	35	2010-10-31	2014-01-28	39.5	408.2	3	U-	10
493	351	35	2010-11-24	2014-05-13	42.2	455.6	3	U+	12
494	351	35	2010-11-17	2014-02-18	39.6333	404.4	3	U=	11
495	351	35	2010-10-07	2014-03-18	41.9333	399	3	U=	11
496	351	35	2010-11-03	2014-03-25	41.2667	441.5	3	U=	11
497	351	35	2010-10-21	2014-04-18	42.5	488.1	3	U=	11
498	351	35	2011-03-08	2014-09-02	42.4667	393.3	3	U=	11
499	361	36	2011-12-15	2014-03-04	27	310.4	3	R=	8
500	361	36	2011-12-22	2014-02-04	25.8333	338.2	3	U-	10
501	361	36	2012-01-15	2014-03-18	26.4333	330.8	3	U-	10
502	361	36	2011-12-24	2014-03-25	27.4	353.7	3	U-	10
503	362	36	2011-12-12	2014-08-12	32.4667	365.1	3	U-	10
504	362	36	2011-12-21	2014-09-23	33.5667	373.1	3	U-	10
505	362	36	2012-02-20	2014-12-02	33.8667	407	3	U-	10
506	362	36	2011-12-20	2014-08-05	31.9667	400.7	3	U+	12
507	362	36	2011-12-06	2014-10-07	34.5333	415	3	U+	12
508	362	36	2011-12-13	2014-10-14	34.5333	419.7	3	U+	12
509	362	36	2012-01-09	2014-10-14	33.6333	414.4	3	U+	12
510	362	36	2011-12-17	2014-11-07	35.2	424.2	3	U+	12
511	362	36	2011-12-20	2014-12-02	35.9333	439.1	3	U+	12
512	362	36	2011-12-13	2014-08-12	32.4333	419.7	3	U=	11
513	362	36	2011-12-11	2014-08-26	32.9667	372.5	3	U=	11
514	362	36	2011-12-15	2014-09-09	33.3	362.5	3	U=	11
515	362	36	2011-12-12	2014-09-23	33.8667	389.4	3	U=	11
516	362	36	2012-01-03	2014-10-07	33.6	400.9	3	U=	11
517	362	36	2012-01-15	2014-11-07	34.2333	391.1	3	U=	11
518	371	37	2011-12-25	2014-08-05	31.8	346.6	3	U-	10
519	371	37	2012-02-15	2014-09-16	31.4667	374.5	2	U+	12
520	371	37	2011-12-29	2014-11-18	35.1667	426.8	3	U+	12
521	371	37	2012-02-15	2014-11-18	33.5667	377.4	3	U+	12
522	371	37	2012-02-11	2014-11-25	33.9333	361.9	3	U+	12
523	371	37	2012-01-24	2014-12-05	34.8667	408	3	U+	12
524	371	37	2012-02-06	2014-09-16	31.7667	346.6	2	U=	11
525	371	37	2012-04-08	2014-12-05	32.3667	388.6	3	U=	11
526	381	38	2011-01-01	2014-04-02	39.5667	565.6	3	E+	15
527	381	38	2011-02-07	2014-04-02	38.3333	554	3	E=	14
528	382	38	2012-01-18	2014-08-12	31.2333	370.7	3	U-	10
529	382	38	2012-03-07	2014-10-07	31.4667	364.7	3	U-	10
530	382	38	2011-12-26	2014-10-07	33.8667	486.2	3	U+	12
531	382	38	2011-12-31	2014-11-18	35.1	430.7	3	U+	12
532	382	38	2012-01-09	2014-11-04	34.3333	457.2	3	U+	12
533	382	38	2012-01-15	2014-12-02	35.0667	445	3	U+	12
534	382	38	2012-01-25	2014-09-02	31.7	442.1	3	U+	12
535	382	38	2012-01-26	2014-09-16	32.1333	423.9	3	U+	12
536	382	38	2012-01-27	2014-12-02	34.6667	462.1	3	U+	12
537	382	38	2012-01-30	2014-10-21	33.1667	452.9	3	U+	12
538	382	38	2012-03-04	2014-12-16	33.9	448.2	3	U+	12
539	382	38	2012-03-07	2014-12-16	33.8	472.3	3	U+	12
540	382	38	2012-03-21	2014-11-18	32.4	465.2	3	U+	12
541	382	38	2012-02-01	2014-11-04	33.5667	434.6	3	U=	11
542	382	38	2012-02-03	2014-08-12	30.7	403.3	3	U=	11
543	382	38	2012-04-01	2014-10-21	31.1	389.9	3	U=	11
544	391	39	2012-01-18	2014-08-19	31.4667	394.6	3	U-	10
545	391	39	2012-01-30	2014-08-19	31.0667	394.6	3	U-	10
546	391	39	2012-04-01	2014-12-16	32.9667	374.3	3	U-	10
547	391	39	2011-09-12	2014-06-10	33.4	414.6	3	U+	12
548	391	39	2011-10-04	2014-06-10	32.6667	376	3	U=	11
549	391	39	2011-10-20	2014-09-23	35.6333	399.9	3	U=	11
550	391	39	2011-11-28	2014-03-11	27.8	407.6	3	U=	11
551	391	39	2012-01-30	2014-04-08	26.6333	396.6	3	U=	11
552	391	39	2012-02-28	2014-09-23	31.2667	401.3	3	U=	11
553	401	40	2012-01-18	2014-05-06	27.9667	411.5	3	E-	13
554	401	40	2011-12-09	2014-03-25	27.9	361.1	3	U-	10
555	401	40	2011-11-29	2014-02-11	26.8333	409.7	3	U+	12
556	401	40	2011-12-05	2014-02-11	26.6333	385.8	3	U+	12
557	401	40	2011-11-28	2014-02-25	27.3333	375	3	U+	12
558	401	40	2011-11-26	2014-03-18	28.1	380.1	3	U+	12
559	401	40	2011-12-19	2014-03-18	27.3333	391.3	3	U+	12
560	401	40	2012-01-27	2014-03-25	26.2667	408.2	3	U+	12
561	401	40	2011-12-12	2014-04-01	28.0333	401.7	3	U+	12
562	401	40	2011-12-12	2014-04-08	28.2667	422.1	3	U+	12
563	401	40	2011-12-04	2014-04-23	29.0333	443.5	3	U+	12
564	401	40	2011-12-11	2014-04-29	29	463.2	3	U+	12
565	401	40	2011-12-02	2014-02-25	27.2	346.4	3	U=	11
566	401	40	2011-12-09	2014-03-04	27.2	403.1	3	U=	11
567	401	40	2011-11-27	2014-03-25	28.3	383.3	3	U=	11
568	401	40	2012-01-02	2014-04-08	27.5667	383.9	3	U=	11
569	401	40	2011-12-24	2014-04-23	28.3667	366	3	U=	11
570	401	40	2012-01-29	2014-05-06	27.6	437	3	U=	11
571	411	41	2012-04-20	2014-08-26	28.6	435.4	3	E-	13
572	411	41	2012-02-04	2014-05-06	27.4	376.8	3	U-	10
573	411	41	2011-11-29	2014-04-22	29.1667	414.2	3	U+	12
574	411	41	2011-12-16	2014-04-22	28.6	366	3	U+	12
575	411	41	2011-12-02	2014-05-27	30.2333	452.3	3	U+	12
576	411	41	2011-11-24	2014-06-03	30.7333	447.6	3	U+	12
577	411	41	2012-02-08	2014-06-03	28.2	390.5	3	U+	12
578	411	41	2012-05-02	2014-07-16	26.8333	432.3	3	U+	12
579	411	41	2011-11-23	2014-07-16	32.2	456.4	3	U+	12
580	411	41	2012-01-31	2014-08-26	31.2667	461.7	3	U+	12
581	421	42	2011-12-09	2014-07-22	31.8667	346	3	U-	10
582	421	42	2011-12-14	2014-07-22	31.7	370.1	3	U-	10
583	421	42	2012-04-10	2014-07-29	28	371.1	3	U-	10
584	421	42	2012-02-13	2014-08-12	30.3667	417.6	3	U+	12
585	421	42	2012-03-20	2014-08-12	29.1667	411.9	3	U+	12
586	421	42	2011-11-21	2014-09-02	33.8667	430.9	3	U+	12
587	421	42	2011-12-28	2014-09-02	32.6333	435.2	3	U+	12
588	421	42	2011-12-03	2014-09-09	33.7	422.7	3	U+	12
589	421	42	2012-04-11	2014-09-09	29.3667	419.5	3	U+	12
590	421	42	2011-12-17	2014-09-16	33.4667	438	3	U+	12
591	421	42	2012-03-12	2014-09-16	30.6	456.4	3	U+	12
592	421	42	2012-03-31	2014-09-23	30.2	450.5	3	U+	12
593	421	42	2012-04-17	2014-09-26	29.7333	423.5	3	U+	12
594	421	42	2012-02-08	2014-10-28	33.1	425.8	3	U+	12
595	421	42	2012-05-09	2014-10-28	30.0667	418	3	U+	12
596	421	42	2012-01-01	2014-11-10	34.8	492.6	3	U+	12
597	421	42	2011-12-08	2014-07-08	31.4333	385	3	U=	11
598	421	42	2011-12-22	2014-07-08	30.9667	430.7	3	U=	11
599	421	42	2011-12-03	2014-07-29	32.3	417.2	3	U=	11
600	421	42	2011-12-27	2014-11-10	34.9667	431.3	3	U=	11
601	431	43	2011-11-28	2014-03-25	28.2667	408.2	3	E-	13
602	431	43	2011-12-01	2014-02-18	27	398.8	3	U+	12
603	431	43	2011-11-28	2014-03-04	27.5667	416.4	3	U+	12
604	431	43	2012-01-02	2014-03-25	27.1	389.9	3	U+	12
605	431	43	2012-01-02	2014-02-18	25.9333	351.9	3	U=	11
606	431	43	2012-01-01	2014-03-04	26.4333	407	3	U=	11
607	431	43	2012-02-14	2014-04-15	26.3667	390.5	3	U=	11
608	431	43	2012-02-16	2014-04-15	26.3	375.6	3	U=	11
609	431	43	2011-12-02	2014-04-29	29.3	421.9	3	U=	11
610	431	43	2012-02-16	2014-04-29	26.7667	409.3	3	U=	11
611	431	43	2012-01-02	2014-05-13	28.7333	407.4	3	U=	11
612	431	43	2012-02-14	2014-05-13	27.3	375	3	U=	11
613	441	44	2012-01-11	2014-02-18	25.6333	365.1	3	U-	10
614	441	44	2012-03-22	2014-05-06	25.8333	363.5	3	U-	10
615	441	44	2011-12-23	2014-06-03	29.7667	412.9	3	U-	10
616	441	44	2012-03-16	2014-07-16	28.4	358.6	3	U-	10
617	441	44	2012-03-21	2014-07-16	28.2333	371.9	3	U-	10
618	441	44	2012-01-04	2014-04-15	27.7333	412.1	3	U+	12
619	441	44	2012-01-09	2014-05-13	28.5	379.8	3	U+	12
620	441	44	2012-02-07	2014-05-23	27.8667	452.5	3	U+	12
621	441	44	2012-04-02	2014-06-03	26.4	413.9	3	U+	12
622	441	44	2012-01-19	2014-03-11	26.0667	390.1	3	U=	11
623	441	44	2012-01-24	2014-04-01	26.6	380.9	3	U=	11
624	441	44	2012-01-01	2014-04-15	27.8333	362.5	3	U=	11
625	441	44	2012-03-20	2014-05-13	26.1333	381.5	3	U=	11
626	441	44	2012-01-28	2014-05-23	28.2	387.4	3	U=	11
627	451	45	2012-02-01	2014-08-01	30.4	461.7	3	E-	13
628	451	45	2012-03-22	2014-05-06	25.8333	400.3	3	U-	10
629	451	45	2012-03-31	2014-05-27	26.2333	404.3	3	U-	10
630	451	45	2011-12-13	2014-05-27	29.8667	372.9	3	U+	12
631	451	45	2011-12-12	2014-06-17	30.6	430.5	3	U+	12
632	451	45	2011-12-09	2014-08-01	32.2	450.1	3	U+	12
633	451	45	2011-12-04	2014-08-12	32.7333	461.7	3	U+	12
634	451	45	2012-04-10	2014-08-12	28.4667	431.3	3	U+	12
635	451	45	2011-12-09	2014-05-06	29.3	425.6	3	U=	11
636	451	45	2011-12-15	2014-06-17	30.5	391.5	3	U=	11
